# Supplementary material for: Early Recovery of Salmonella from Food Using a 6-Hour Non-selective Pre-enrichment and Reformulation of Tetrathionate Broth
Source: Front Microbiol. 2016 Dec 27;7:2103. doi: 10.3389/fmicb.2016.02103 (PMC5187357; doi:10.3389/fmicb.2016.02103)
Supplement: Supplementary file 2 [file Table_1.XLSX]

## Sheet: Supplementary Table 1
Supplementary Table 1: Salmonella SAFE Collection Culture Results
This Salmonella collection is derived from the Defense Science Office (DSO) of the Defense Advance Research Projects Agency (DARPA) Systems and Assays for Food Examination (SAFE) Program. The collection is used in inclusivity tests as part of the process for validating methods for Salmonella detection in food.
Subspecies Set											Salmonella: Outbreak Cluster Set										Salmonella: Food Set
SAFE Designation	Original	Serotype	Subsp.	103 CFU/mL				105 CFU/mL			SAFE	Original	Serotype	103 CFU/mL				105 CFU/mL			SAFE Designation	Original	Serotype	103 CFU/mL				105 CFU/mL
	Designation			RV	TT	TTB	TTA	RV	TT		Designation	Designation		RV	TT	TTB	TTA	RV	TT			Designation		RV	TT	TTB	TTA	RV	TT
1	02-0061	Newport	I	+	-	+	+	+	-		56	AM04695	Typhimurium / DT104b	+	-	+	+	+	-		82	2105 H	Saphra	+	+	+	+	+	+
2	02-0062	Enteritidis	I	-	-	+	+	+	-		57	K0507	Typhimurium	+	-	+	+	+	+		83	1465 H	Rubislaw	+	-	+	+	+	+
3	02-0105	Heidelberg	I	+	+	+	+	+	+		58	H8289	Typhimurium	+	-	+	+	+	+		84	2069 H	Michigan	-	-	+	+	+	+
4	02-0115	Typhimurium	I	+	-	+	+	+	+		59	H8290	Typhimurium	-	-	+	+	+	+		85	2308 H	Urbana	+	+	+	+	+	+
5	2433	Typhi	I	-	-	+	+	+	+		60	H8292	Typhimurium	-	-	+	+	+	+		86	885 H	Vietnam	+	-	+	+	+	+
6	CNM-1029/02	4,5,12:b:-	I	-	-	+	+	+	-		61	H8293	Typhimurium	-	-	+	+	+	+		87	3030 H	Tornow	+	+	+	+	+	+
7	CNM-3578/03	Hadar	I	+	+	+	+	+	+		62	H8294	Typhimurium	+	-	+	+	+	+		88	768 H	Gera	-	+	+	+	+	+
8	CNM-3663/03	Virchow	I	+	-	+	+	+	+		63	2009K0191	Typhimurium	-	-	+	+	+	+		89	1941 H	Fresno	+	+	+	+	+	+
9	CNM-3685/03	Brandenburg	I	+	-	+	+	+	+		64	2009K0208	Typhimurium	+	-	+	+	+	+		90	3029 H	Brisbane	+	-	+	+	+	+
10	00-0163	II 58:l,z13,z28:z6	II	-	-	+	+	+	+		65	2009K0224	Typhimurium	-	-	+	+	+	-		91	4000 H	Agona	-	-	-	-	+	-
11	00-0324	II 47:d:z39	II	+	-	+	+	+	+		66	2009K0226	Typhimurium	+	-	+	+	+	+		92	1501 H	Muenchen	-	-	+	+	+	-
12	01-0227	II 48:d:z6	II	+	-	+	+	+	+		67	2009K0230	Typhimurium	-	-	+	+	+	+		93	1097 H	Senftenberg	-	-	-	-	+	-
13	01-0249	II 50:b:z6	II	+	-	+	+	+	+		68	2009K0234	Typhimurium	+	-	+	+	+	+		94	1250 H	Muenster	+	-	+	+	+	+
14	CNM-169	II 53:lz28:z39	II	+	-	+	+	+	-		69	2009K0350	Typhimurium	-	+	+	+	+	+		95	1 H	Montevideo	+	-	+	+	+	+
15	CNM-176	II 39:lz28:enx	II	+	+	+	+	+	+		70	AM03380	Typhimurium / DT104	-	-	+	+	+	+		96	1070 H	Johannesburg	+	-	+	-	+	+
16	CNM-4290/02	II 13,22:z29:enx	II	-	-	+	+	+	+		71	AM01797	Typhimurium / DT104	+	-	+	+	+	+		97	2080 H	Javiana	-	-	+	-	+	-
17	CNM-466/03	II 4,12:b:-	II	-	-	+	+	+	+		72	AM03759	Typhimurium / DT104	-	-	+	+	+	-		98	3170 H	Inverness	+	-	+	+	+	+
18	CNM-5936/02	II 18:z4,z23:-	II	-	-	-	+	+	-		73	CDC_07-0708	I 4,[5],12:i:-	+	-	+	+	+	-		99	1061 H	Cubana	+	+	+	+	+	+
19	01-0089	IIIa 41:z4,z23:-	IIIa	+	+	+	+	+	+		74	CDC_08-0061	I 4,[5],12:i:-	-	-	+	+	+	+		100	1158 H	Cerro	+	-	+	+	+	+
20	01-0204	IIIa 40:z4,z23:-	IIIa	+	-	+	+	+	+		75	CDC_08-0134	I 4,[5],12:i:-	+	-	+	+	+	+		101	1988 H	Alachua	-	-	+	+	+	+
21	01-0324	IIIa 48:g,z51:-	IIIa	+	+	+	+	+	+		76	CDC_07-835	I 4,[5],12:i:-	-	-	+	+	+	+
22	02-0111	IIIa 21:g,z51:-	IIIa	+	+	+	+	+	+		77	CDC_07-934	I 4,[5],12:i:-	+	-	+	+	+	+
23	CNM-247	IIIa 51:gz51:-	IIIa	+	-	+	+	+	+		78	CDC_07-922	I 4,[5],12:i:-	-	-	+	+	+	+
24	CNM-259	IIIa 62:g,z51:-	IIIa	+	-	+	-	+	+		79	CDC_07ST000857	Enteritidis	+	-	+	+	+	-
25	CNM-3527/02	IIIa 48:z4,z23,z32:-	IIIa	+	+	+	+	+	+		80	CDC_08-0253	Enteritidis	-	-	+	+	+	-
26	CNM-7302/02	IIIa 48:z4,z23:-	IIIa	+	-	+	+	+	+		81	CDC_08-0254	Enteritidis	+	-	+	+	+	-
27	01-0170	IIIb 60:r:e,n,x,z15	IIIb	-	-	-	+	+	+
28	01-0221	IIIb 48:i:z	IIIb	-	-	+	-	+	+
29	01-0248	IIIb 61:k:1,5,(7)	IIIb	+	-	+	+	+	+
30	02-0188	IIIb 61:l,v:1,5,7	IIIb	-	-	+	+	+	-
31	CNM-3511/02	IIIb 48: z10: e,n,x,z15	IIIb	+	-	+	-	+	-
32	CNM-4190/02	IIIb 38:z10:z53	IIIb	-	-	+	+	-	-
33	CNM-750/02	IIIb 60:r:z	IIIb	-	-	+	+	-	+
34	CNM-834/02	IIIb 50:i:z	IIIb	-	-	-	+	-	-
35	01-0133	IV 50:g,z51:-	IV	+	-	-	-	+	+
36	01-0147	IV 48:g,z51:-	IV	-	-	-	-	+	-
37	01-0149	IV 44:z4,z23:-	IV	+	-	+	+	+	+
38	01-0276	IV 45:g,z51:-	IV	-	-	+	+	+	+
39	01-0551	IV 16:z4,z32:-	IV	+	-	+	-	+	+
40	CNM-1904/03	IV 11:z4,z23:-	IV	+	-	+	+	+	+
41	CNM-4708/03	IV 6,7:z36:-	IV	+	-	+	+	+	+
42	ST-16	IV 16:z4,z32:-	IV	-	-	+	+	+	+
43	ST-21	IV 40:g,z51:-	VII	+	-	+	+	+	-
44	ST-22	IV 40:z4,z24:-	VII	+	+	+	+	+	+
45	94-0708	V 48:i:-	S. bongori	+	-	+	+	+	+
46	95-0123	V 40:z35:-	S. bongori	-	-	+	+	+	+
47	96-0233	V 44:z39:-	S. bongori	-	-	+	+	+	+
48	CNM-256	V 60:z41:-	S. bongori	+	-	+	+	+	+
49	CNM-262	V 66:z41:-	S. bongori	+	+	+	+	+	+
50	95-0321	V 48:z35:-	S. bongori	+	-	+	+	+	+
51	1121	VI 6,14,25:z10:1,(2),7	VI	-	-	+	+	+	+
52	1415	VI 11:b:1,7	VI	-	-	+	-	+	-
53	1937	VI 6,7:z41:1,7	VI	-	+	+	+	+	+
54	2229	VI 11:a:1,5	VI	+	-	+	+	+	-
55	811	VI 6,14,25:a:e,n,x	VI	-	-	-	-	+	-
