# Supplementary material for: Early Recovery of Salmonella from Food Using a 6-Hour Non-selective Pre-enrichment and Reformulation of Tetrathionate Broth
Source: Front Microbiol. 2016 Dec 27;7:2103. doi: 10.3389/fmicb.2016.02103 (PMC5187357; doi:10.3389/fmicb.2016.02103)
Supplement: Supplementary file 3 [file Table_2.XLSX]

## Sheet: Supplementary Table 2
Supplementary Table 2. Forward and reverse primers for 16S rRNA gene sequencing
Forward Primers
26F1	TCGTCGGCAGCGTCAGATGTGTATAAGAGACAGDAGAGTTTGATCMTGGCTCAG
26F2	TCGTCGGCAGCGTCAGATGTGTATAAGAGACAGADAGAGTTTGATCMTGGCTCAG
26F3	TCGTCGGCAGCGTCAGATGTGTATAAGAGACAGGCDAGAGTTTGATCMTGGCTCAG
26F4	TCGTCGGCAGCGTCAGATGTGTATAAGAGACAGGGCDAGAGTTTGATCMTGGCTCAG
Reverse Primers
534R1	GTCTCGTGGGCTCGGAGATGTGTATAAGAGACAGTMTTACCGCGGCNGCTGGCAC
534R2	GTCTCGTGGGCTCGGAGATGTGTATAAGAGACAGCTMTTACCGCGGCNGCTGGCAC
534R3	GTCTCGTGGGCTCGGAGATGTGTATAAGAGACAGACTMTTACCGCGGCNGCTGGCAC
534R4	GTCTCGTGGGCTCGGAGATGTGTATAAGAGACAGGACTMTTACCGCGGCNGCTGGCAC
Nextera Transposase + linker + FWD 16S primer
Nextera Transposase + linker + REV 16S primer
